# Supplementary material for: Epidemiological Investigation and Molecular Characterization of Chicken Infectious Anemia Virus in Broilers in Liaoning Province, China
Source: Vet Sci. 2025 Oct 24;12(11):1031. doi: 10.3390/vetsci12111031 (PMC12656911; doi:10.3390/vetsci12111031)
Supplement: Supplementary file 1 [file vetsci-12-01031-s001.zip]

Archive with 1 entries (1 files):
- vetsci-3907802-supplementary.pdf
